# Supplementary material for: Immunizing Mice with Influenza Virus-like Particles Expressing the Leishmania amazonensis Promastigote Surface Antigen Alleviates Inflammation in Footpad
Source: Vaccines (Basel). 2024 Jul 18;12(7):793. doi: 10.3390/vaccines12070793 (PMC11281337; doi:10.3390/vaccines12070793)
Supplement: Supplementary file 1 [file vaccines-12-00793-s001.zip]

Archive with 1 entries (1 files):
- vaccines-3071695-supplementary.pptx
